# Supplementary material for: Origin of Increased Reactivity in Rhenium-Mediated Cycloadditions of Tetrazines
Source: J Org Chem. 2021 Sep 1;86(18):13129–33. doi: 10.1021/acs.joc.1c01564 (PMC8453624; doi:10.1021/acs.joc.1c01564)
Supplement: Supplementary file 2 — jo1c01564_si_002.zip [file jo1c01564_si_002.zip]

Archive with 25 entries (24 files):
- coordinates/
- coordinates/1.xyz
- coordinates/2.xyz
- coordinates/5.xyz
- coordinates/Int_1a.xyz
- coordinates/Int_1b.xyz
- coordinates/Int_2a.xyz
- coordinates/Int_2b.xyz
- coordinates/Int_3a.xyz
- coordinates/TS_1a.xyz
- coordinates/TS_1a_at_1.95A.xyz
- coordinates/TS_1b.xyz
- coordinates/TS_2a.xyz
- coordinates/TS_2a_at_1.95A.xyz
- coordinates/TS_2b.xyz
- coordinates/TS_3a'.xyz
- coordinates/TS_3a.xyz
- coordinates/TS_3b.xyz
- coordinates/TS_SI-1.xyz
- coordinates/TS_SI-2.xyz
- coordinates/TS_SI-3.xyz
- coordinates/TS_SI-4.xyz
- coordinates/TS_SI-5.xyz
- coordinates/TS_SI-6.xyz
- coordinates/TS_SI-7.xyz
