# Supplementary material for: Origin of Increased Reactivity in Rhenium-Mediated Cycloadditions of Tetrazines
Source: J Org Chem. 2021 Sep 1;86(18):13129–33. doi: 10.1021/acs.joc.1c01564 (PMC8453624; doi:10.1021/acs.joc.1c01564)
Supplement: Supplementary file 2 — jo1c01564_si_002.zip [file jo1c01564_si_002.zip › coordinates/1.xyz]

17
C7N5H5
C        3.343450000     -0.003445000     -0.049523000
C        0.778146000     -0.006419000      0.026127000
N        1.406577000      1.165835000     -0.170523000
N        2.720687000      1.167521000     -0.205971000
N        1.416586000     -1.171445000      0.236815000
N        2.731318000     -1.165980000      0.190730000
C       -0.708040000      0.000721000      0.016561000
C       -2.802179000      1.159454000      0.144238000
C       -2.645253000     -1.208287000     -0.173069000
C       -3.435567000     -0.066207000     -0.030410000
H       -3.377186000      2.070452000      0.261932000
H       -3.106128000     -2.180834000     -0.316453000
H       -4.515603000     -0.145126000     -0.057720000
H        4.424269000     -0.007614000     -0.103038000
N       -1.312260000     -1.185662000     -0.148290000
C       -1.411213000      1.200411000      0.165501000
H       -0.881768000      2.133858000      0.299407000
