# Supplementary material for: Origin of Increased Reactivity in Rhenium-Mediated Cycloadditions of Tetrazines
Source: J Org Chem. 2021 Sep 1;86(18):13129–33. doi: 10.1021/acs.joc.1c01564 (PMC8453624; doi:10.1021/acs.joc.1c01564)
Supplement: Supplementary file 2 — jo1c01564_si_002.zip [file jo1c01564_si_002.zip › coordinates/2.xyz]

16
C8H8
C       -0.514429000     -0.222865000     -0.000060000
C        0.407394000     -1.282757000     -0.000014000
C        1.781037000     -1.044092000      0.000046000
C        2.262661000      0.264033000      0.000050000
C        1.357911000      1.329977000     -0.000007000
C       -0.012115000      1.091062000     -0.000063000
H        0.039900000     -2.304097000     -0.000022000
H        2.472717000     -1.879548000      0.000084000
H        3.330190000      0.454557000      0.000090000
H        1.724293000      2.350916000     -0.000017000
H       -0.695798000      1.932196000     -0.000122000
C       -1.954757000     -0.532866000     -0.000106000
H       -2.188881000     -1.595657000     -0.000341000
C       -2.971022000      0.337583000      0.000132000
H       -3.997660000     -0.011826000      0.000072000
H       -2.824843000      1.413010000      0.000389000
