# Supplementary material for: Origin of Increased Reactivity in Rhenium-Mediated Cycloadditions of Tetrazines
Source: J Org Chem. 2021 Sep 1;86(18):13129–33. doi: 10.1021/acs.joc.1c01564 (PMC8453624; doi:10.1021/acs.joc.1c01564)
Supplement: Supplementary file 2 — jo1c01564_si_002.zip [file jo1c01564_si_002.zip › coordinates/5.xyz]

25
ReC10N5H5O3Cl
Re       0.877165000     -0.069989000      0.047519000
Cl       0.483850000     -0.059015000     -2.462658000
C        2.321471000      1.219977000     -0.108297000
O        3.151493000      2.012451000     -0.206909000
O        2.899335000     -2.406753000     -0.267515000
O        1.223504000     -0.126565000      3.114936000
C        2.154313000     -1.538868000     -0.142263000
C       -1.983007000      0.926734000      0.062492000
N       -3.047869000      1.728987000      0.032363000
N       -2.855505000      3.029173000      0.048498000
C       -1.589422000      3.465701000      0.099773000
H       -1.429586000      4.535520000      0.118058000
N       -0.507373000      2.694063000      0.125249000
N       -0.708391000      1.389696000      0.104171000
C       -2.157217000     -0.530117000      0.065099000
N       -1.006258000     -1.245793000      0.102956000
C       -1.086631000     -2.583508000      0.128749000
H       -0.150271000     -3.122840000      0.159989000
C       -2.305050000     -3.254624000      0.113900000
H       -2.313934000     -4.336792000      0.135256000
C       -3.484458000     -2.519866000      0.068902000
H       -4.446854000     -3.016012000      0.053308000
C       -3.410878000     -1.130920000      0.045889000
H       -4.299596000     -0.515666000      0.013975000
C        1.092632000     -0.104134000      1.966411000
