# Supplementary material for: Origin of Increased Reactivity in Rhenium-Mediated Cycloadditions of Tetrazines
Source: J Org Chem. 2021 Sep 1;86(18):13129–33. doi: 10.1021/acs.joc.1c01564 (PMC8453624; doi:10.1021/acs.joc.1c01564)
Supplement: Supplementary file 2 — jo1c01564_si_002.zip [file jo1c01564_si_002.zip › coordinates/Int_1a.xyz]

41
ReC18N5H13O3Cl
C        1.095288000     -3.100216000      0.583173000
C        1.116698000     -0.638739000      0.601907000
C        2.044119000     -1.121180000     -0.622666000
H        1.481642000     -0.795315000     -1.496020000
C        2.055335000     -2.655285000     -0.558746000
N        1.688156000     -1.273045000      1.836126000
N        1.673398000     -2.502309000      1.822784000
N       -0.188542000     -1.261744000      0.338305000
N       -0.205526000     -2.514030000      0.331506000
H        1.693526000     -3.089603000     -1.489609000
C        0.988221000      0.850238000      0.777516000
C        1.894349000      2.984649000      1.385796000
C       -0.319596000      2.748442000      0.516750000
C        0.697548000      3.566597000      0.983045000
H        2.704931000      3.590277000      1.772417000
H       -1.273100000      3.158356000      0.215578000
H        0.538791000      4.635886000      1.036956000
H        1.009806000     -4.174016000      0.694383000
Re      -1.860266000      0.045153000     -0.101871000
Cl      -0.895169000      0.114731000     -2.464581000
C       -3.212167000      1.362961000     -0.583072000
O       -4.009097000      2.144470000     -0.871276000
O       -3.795407000     -2.249667000     -0.847981000
O       -2.874929000      0.019193000      2.809089000
C       -3.092282000     -1.378651000     -0.570461000
C       -2.494239000      0.026033000      1.716095000
N       -0.187720000      1.411660000      0.423565000
C        2.040602000      1.606167000      1.280325000
H        2.957589000      1.120400000      1.580552000
C        3.396628000     -0.442798000     -0.642865000
C        4.447441000     -0.825097000      0.199637000
C        3.588222000      0.635890000     -1.513002000
C        5.658628000     -0.136679000      0.175844000
H        4.328322000     -1.654891000      0.886059000
C        4.801594000      1.322184000     -1.542177000
H        2.778309000      0.944413000     -2.165210000
C        5.839494000      0.940182000     -0.693747000
H        6.461868000     -0.442228000      0.837145000
H        4.932432000      2.154544000     -2.224683000
H        6.783374000      1.473638000     -0.711150000
H        3.042147000     -3.062278000     -0.342983000
