# Supplementary material for: Origin of Increased Reactivity in Rhenium-Mediated Cycloadditions of Tetrazines
Source: J Org Chem. 2021 Sep 1;86(18):13129–33. doi: 10.1021/acs.joc.1c01564 (PMC8453624; doi:10.1021/acs.joc.1c01564)
Supplement: Supplementary file 2 — jo1c01564_si_002.zip [file jo1c01564_si_002.zip › coordinates/Int_1b.xyz]

41
ReC18N5H13O3Cl
C        2.276274000     -1.075003000      1.079338000
C        0.883069000      0.810502000      0.349327000
C        2.001446000      0.609911000     -0.728491000
H        1.505164000      0.466397000     -1.685978000
C        2.835320000     -0.614490000     -0.329164000
N        1.643217000      1.058928000      1.632182000
N        2.351223000      0.116984000      1.977160000
N        0.181937000     -0.469484000      0.503653000
N        0.890263000     -1.431697000      0.884466000
H        2.593977000     -1.443765000     -0.994167000
C       -0.062820000      1.940828000      0.056670000
C       -0.498412000      4.271492000     -0.280789000
C       -2.224606000      2.620957000     -0.426456000
C       -1.833957000      3.948859000     -0.500970000
H       -0.160654000      5.299586000     -0.328413000
H       -3.252970000      2.329861000     -0.588655000
H       -2.570581000      4.708910000     -0.726808000
H        2.828640000     -1.901674000      1.508143000
Re      -1.924733000     -0.515739000      0.008905000
Cl      -1.073744000     -0.656350000     -2.393723000
C       -3.771375000     -0.378557000     -0.595179000
O       -4.861113000     -0.290080000     -0.960755000
O       -2.179570000     -3.592335000      0.207547000
O       -2.823095000     -0.205855000      2.942005000
C       -2.107012000     -2.443861000      0.131916000
C       -2.485693000     -0.323432000      1.841056000
N       -1.358493000      1.627383000     -0.149219000
C        0.400343000      3.249010000      0.000938000
H        1.447851000      3.455268000      0.178212000
C        4.341681000     -0.443680000     -0.306391000
C        5.138434000     -1.453363000     -0.857488000
C        4.967993000      0.668988000      0.269101000
C        6.529669000     -1.356021000     -0.838715000
H        4.665693000     -2.320253000     -1.307704000
C        6.358053000      0.766495000      0.290873000
H        4.379058000      1.467160000      0.705851000
C        7.144005000     -0.245263000     -0.262494000
H        7.129992000     -2.146476000     -1.275427000
H        6.827030000      1.634427000      0.741140000
H        8.225300000     -0.166089000     -0.246123000
H        2.588838000      1.526187000     -0.761241000
