# Supplementary material for: Origin of Increased Reactivity in Rhenium-Mediated Cycloadditions of Tetrazines
Source: J Org Chem. 2021 Sep 1;86(18):13129–33. doi: 10.1021/acs.joc.1c01564 (PMC8453624; doi:10.1021/acs.joc.1c01564)
Supplement: Supplementary file 2 — jo1c01564_si_002.zip [file jo1c01564_si_002.zip › coordinates/Int_2a.xyz]

39
ReC18N3H13O3Cl
C       -1.638102000     -2.484726000      1.385545000
C       -1.188583000      0.135623000      0.808033000
C       -2.557373000     -0.183974000      1.350333000
H       -2.841979000      0.604133000      2.048079000
C       -2.444007000     -1.493840000      2.156239000
N       -0.333629000     -0.800280000      0.526714000
N       -0.673573000     -2.168744000      0.605976000
H       -1.935249000     -1.301392000      3.109604000
C       -0.753234000      1.507063000      0.519891000
C       -1.089710000      3.882297000      0.388528000
C        0.967090000      2.852789000     -0.279726000
C        0.201671000      4.001900000     -0.110216000
H       -1.714115000      4.756258000      0.527864000
H        1.976480000      2.905776000     -0.664421000
H        0.622860000      4.964598000     -0.369703000
H       -1.861140000     -3.546567000      1.444605000
Re       1.649994000     -0.252345000     -0.188922000
Cl       2.175461000      0.118597000      2.279972000
C        3.364185000      0.484576000     -0.734392000
O        4.373560000      0.944026000     -1.057788000
O        2.845456000     -3.105818000     -0.111278000
O        0.830455000     -0.634434000     -3.134477000
C        2.415971000     -2.035719000     -0.151148000
C        1.142868000     -0.491580000     -2.027205000
N        0.506190000      1.631046000      0.018681000
C       -1.572189000      2.617732000      0.710570000
H       -2.573768000      2.496819000      1.098735000
C       -3.608156000     -0.240036000      0.244370000
C       -3.292001000     -0.599603000     -1.069916000
C       -4.940035000      0.045383000      0.567219000
C       -4.290904000     -0.676159000     -2.041294000
H       -2.267772000     -0.819776000     -1.349903000
C       -5.938024000     -0.032405000     -0.401858000
H       -5.194467000      0.330644000      1.583087000
C       -5.615567000     -0.394632000     -1.710867000
H       -4.029884000     -0.955322000     -3.056128000
H       -6.964988000      0.193996000     -0.136810000
H       -6.390518000     -0.453000000     -2.467071000
H       -3.429876000     -1.898910000      2.385840000
