# Supplementary material for: Origin of Increased Reactivity in Rhenium-Mediated Cycloadditions of Tetrazines
Source: J Org Chem. 2021 Sep 1;86(18):13129–33. doi: 10.1021/acs.joc.1c01564 (PMC8453624; doi:10.1021/acs.joc.1c01564)
Supplement: Supplementary file 2 — jo1c01564_si_002.zip [file jo1c01564_si_002.zip › coordinates/Int_2b.xyz]

39
ReC18N3H13O3Cl
C        2.338421000     -1.454642000      0.249724000
C        0.881745000      0.836997000      0.280492000
C        2.371630000      0.989387000      0.328646000
H        2.688762000      1.892936000     -0.188758000
C        3.016422000     -0.242624000     -0.331688000
N        0.331792000     -0.338936000      0.321883000
N        1.101890000     -1.494315000      0.573356000
C       -0.047563000      1.969974000      0.196016000
C       -0.583573000      4.312639000      0.163897000
C       -2.278649000      2.622617000      0.089902000
C       -1.928295000      3.968886000      0.105381000
H       -0.275909000      5.351027000      0.174868000
H       -3.314432000      2.315509000      0.039692000
H       -2.705487000      4.721425000      0.068868000
H        2.905327000     -2.363384000      0.435775000
Re      -1.816735000     -0.523500000      0.022063000
Cl      -1.227614000     -0.223699000     -2.444481000
C       -3.718077000     -0.425334000     -0.370370000
O       -4.844900000     -0.343881000     -0.610796000
O       -1.863091000     -3.603662000     -0.273665000
O       -2.411936000     -0.765737000      3.035220000
C       -1.867252000     -2.455411000     -0.160990000
C       -2.187587000     -0.675939000      1.901286000
N       -1.368269000      1.641481000      0.135734000
C        0.369404000      3.299311000      0.207309000
H        1.421875000      3.542043000      0.250831000
H        2.767091000     -0.226326000     -1.400662000
C        4.522188000     -0.263437000     -0.179714000
C        5.348496000     -0.053770000     -1.287630000
C        5.109899000     -0.469792000      1.074657000
C        6.736900000     -0.049273000     -1.146999000
H        4.903638000      0.105010000     -2.264659000
C        6.496424000     -0.468570000      1.216521000
H        4.481623000     -0.632523000      1.944670000
C        7.314302000     -0.257125000      0.105207000
H        7.365054000      0.114457000     -2.015775000
H        6.937938000     -0.633679000      2.193258000
H        8.393046000     -0.256513000      0.215332000
H        2.688526000      1.080642000      1.375224000
