# Supplementary material for: Origin of Increased Reactivity in Rhenium-Mediated Cycloadditions of Tetrazines
Source: J Org Chem. 2021 Sep 1;86(18):13129–33. doi: 10.1021/acs.joc.1c01564 (PMC8453624; doi:10.1021/acs.joc.1c01564)
Supplement: Supplementary file 2 — jo1c01564_si_002.zip [file jo1c01564_si_002.zip › coordinates/Int_3a.xyz]

39
ReC18N3H13O3Cl
C       -1.526379000     -2.625216000     -1.743013000
C       -1.179289000     -0.026192000     -0.965379000
C       -2.577897000     -0.411731000     -1.413705000
H       -2.904911000      0.300706000     -2.176414000
C       -2.526411000     -1.790940000     -2.032974000
N       -0.242994000     -0.899547000     -0.716490000
N       -0.468106000     -2.216560000     -0.938460000
C       -0.814985000      1.372985000     -0.730539000
C       -1.282867000      3.733867000     -0.714833000
C        0.854916000      2.867674000     -0.086929000
C        0.021548000      3.959810000     -0.288214000
H       -1.966123000      4.560037000     -0.870484000
H        1.872476000      2.998898000      0.255388000
H        0.395334000      4.958612000     -0.103919000
H       -1.452668000     -3.645378000     -2.095781000
Re       1.678054000     -0.187529000      0.115972000
Cl       0.425910000     -0.190539000      2.333655000
C        3.217794000      0.682757000      0.909196000
O        4.124940000      1.214424000      1.385470000
O        2.976590000     -2.918299000      0.784979000
O        3.023658000     -0.128876000     -2.655779000
C        2.498609000     -1.898261000      0.529614000
C        2.519545000     -0.152984000     -1.612328000
N        0.455417000      1.604527000     -0.298395000
C       -1.705967000      2.428732000     -0.935047000
H       -2.720677000      2.233685000     -1.250169000
C       -3.586137000     -0.348452000     -0.263826000
C       -3.231397000     -0.736502000      1.032577000
C       -4.895669000      0.074980000     -0.513228000
C       -4.172364000     -0.701360000      2.060926000
H       -2.216083000     -1.048698000      1.251460000
C       -5.839001000      0.104490000      0.513396000
H       -5.176866000      0.385116000     -1.515015000
C       -5.478889000     -0.283810000      1.804675000
H       -3.881613000     -0.996331000      3.063342000
H       -6.851065000      0.435629000      0.306928000
H       -6.209288000     -0.256041000      2.605848000
H       -3.337588000     -2.102475000     -2.677104000
H        0.371885000     -2.775924000     -0.910295000
