# Supplementary material for: Origin of Increased Reactivity in Rhenium-Mediated Cycloadditions of Tetrazines
Source: J Org Chem. 2021 Sep 1;86(18):13129–33. doi: 10.1021/acs.joc.1c01564 (PMC8453624; doi:10.1021/acs.joc.1c01564)
Supplement: Supplementary file 2 — jo1c01564_si_002.zip [file jo1c01564_si_002.zip › coordinates/TS_1a.xyz]

33
C15N5H13
C        3.248771000     -0.102923000      0.220576000
C        0.980623000     -1.147120000      0.420110000
C        1.070365000      0.729173000     -1.284149000
H        0.758812000     -0.051744000     -1.970109000
C        2.437968000      0.991211000     -1.180018000
N        1.358637000     -0.315390000      1.436837000
N        2.538321000      0.194866000      1.376098000
N        1.941344000     -1.899887000     -0.200183000
N        3.127018000     -1.405746000     -0.255104000
H        3.070749000      0.589492000     -1.963910000
C       -0.436239000     -1.544914000      0.314816000
C       -2.703662000     -1.487419000      1.095678000
C       -2.053826000     -2.615880000     -0.910792000
C       -3.056782000     -2.253860000     -0.010379000
H       -3.451239000     -1.172687000      1.814585000
H       -2.294299000     -3.201734000     -1.793127000
H       -4.081568000     -2.559577000     -0.183476000
H        4.249736000      0.305968000      0.180850000
N       -0.773611000     -2.270077000     -0.764397000
C       -1.372719000     -1.120260000      1.263463000
H       -1.058813000     -0.518032000      2.105019000
C        0.000645000      1.546080000     -0.730576000
C        0.229307000      2.586622000      0.191358000
C       -1.323928000      1.277085000     -1.125439000
C       -0.832156000      3.328721000      0.692620000
H        1.235581000      2.809152000      0.524344000
C       -2.382757000      2.032780000     -0.633120000
H       -1.512991000      0.467655000     -1.821706000
C       -2.140898000      3.059017000      0.279680000
H       -0.642566000      4.122518000      1.406434000
H       -3.395420000      1.813788000     -0.952233000
H       -2.964739000      3.645896000      0.670402000
H        2.756513000      1.953075000     -0.792797000
