# Supplementary material for: Origin of Increased Reactivity in Rhenium-Mediated Cycloadditions of Tetrazines
Source: J Org Chem. 2021 Sep 1;86(18):13129–33. doi: 10.1021/acs.joc.1c01564 (PMC8453624; doi:10.1021/acs.joc.1c01564)
Supplement: Supplementary file 2 — jo1c01564_si_002.zip [file jo1c01564_si_002.zip › coordinates/TS_1a_at_1.95A.xyz]

33
frozen
C     3.246414000000     -0.085673000000      0.219799000000
C     0.980969000000     -1.133875000000      0.421908000000
C     1.065552000000      0.728707000000     -1.286627000000
H     0.757508000000     -0.055586000000     -1.970273000000
C     2.432863000000      0.996991000000     -1.183224000000
N     1.356566000000     -0.297917000000      1.436680000000
N     2.534815000000      0.214604000000      1.374785000000
N     1.944451000000     -1.888497000000     -0.192755000000
N     3.128799000000     -1.392093000000     -0.248766000000
H     3.066489000000      0.595804000000     -1.966751000000
C    -0.434567000000     -1.537165000000      0.318621000000
C    -2.702153000000     -1.484261000000      1.099284000000
C    -2.048473000000     -2.618778000000     -0.902501000000
C    -3.052634000000     -2.256547000000     -0.003568000000
H    -3.450809000000     -1.169181000000      1.816915000000
H    -2.286883000000     -3.209159000000     -1.782376000000
H    -4.076347000000     -2.566595000000     -0.175311000000
H     4.246842000000      0.324599000000      0.180022000000
N    -0.769434000000     -2.267851000000     -0.757621000000
C    -1.372486000000     -1.111811000000      1.265513000000
H    -1.060627000000     -0.505037000000      2.104564000000
C    -0.007342000000      1.546389000000     -0.740222000000
C     0.216714000000      2.592157000000      0.176897000000
C    -1.330276000000      1.272521000000     -1.137200000000
C    -0.847658000000      3.334540000000      0.671553000000
H     1.221618000000      2.818573000000      0.511388000000
C    -2.392009000000      2.028423000000     -0.651515000000
H    -1.515769000000      0.459176000000     -1.829836000000
C    -2.154729000000      3.059857000000      0.256621000000
H    -0.661653000000      4.132412000000      1.381757000000
H    -3.403355000000      1.805653000000     -0.972183000000
H    -2.980847000000      3.646970000000      0.642152000000
H     2.746272000000      1.962927000000     -0.801949000000
