# Supplementary material for: Origin of Increased Reactivity in Rhenium-Mediated Cycloadditions of Tetrazines
Source: J Org Chem. 2021 Sep 1;86(18):13129–33. doi: 10.1021/acs.joc.1c01564 (PMC8453624; doi:10.1021/acs.joc.1c01564)
Supplement: Supplementary file 2 — jo1c01564_si_002.zip [file jo1c01564_si_002.zip › coordinates/TS_1b.xyz]

33
C15N5H13
C        0.920137000      1.974917000      0.637778000
C       -1.206200000      0.725775000      0.312419000
C       -0.027014000      0.048051000     -1.204080000
H       -0.178844000     -0.998724000     -0.972504000
C        1.255935000      0.597683000     -1.095863000
N       -1.241686000      2.084888000      0.014247000
N       -0.128297000      2.709296000      0.148332000
N       -0.455593000      0.378213000      1.438718000
N        0.646027000      1.014737000      1.581598000
C       -2.470235000     -0.047486000      0.099435000
C       -4.783167000     -0.197876000     -0.504417000
C       -3.490978000     -2.101011000      0.148809000
C       -4.711204000     -1.566336000     -0.262964000
H       -5.711136000      0.260305000     -0.826961000
H       -3.392694000     -3.165353000      0.340305000
H       -5.573120000     -2.209740000     -0.392022000
H        1.889320000      2.450706000      0.680084000
N       -2.389515000     -1.365914000      0.322482000
C       -3.643806000      0.581248000     -0.321397000
H       -3.661119000      1.649122000     -0.490442000
H        1.474250000      1.465852000     -1.708798000
C        2.439443000     -0.133219000     -0.610343000
C        3.712268000      0.397729000     -0.875842000
C        2.346660000     -1.335228000      0.110417000
C        4.862003000     -0.258212000     -0.444453000
H        3.795365000      1.329817000     -1.425503000
C        3.496328000     -1.985449000      0.546461000
H        1.377181000     -1.760005000      0.341103000
C        4.757481000     -1.452131000      0.269908000
H        5.837121000      0.162788000     -0.662824000
H        3.409346000     -2.910802000      1.104901000
H        5.650973000     -1.963975000      0.609677000
H       -0.679098000      0.450742000     -1.969875000
