# Supplementary material for: Origin of Increased Reactivity in Rhenium-Mediated Cycloadditions of Tetrazines
Source: J Org Chem. 2021 Sep 1;86(18):13129–33. doi: 10.1021/acs.joc.1c01564 (PMC8453624; doi:10.1021/acs.joc.1c01564)
Supplement: Supplementary file 2 — jo1c01564_si_002.zip [file jo1c01564_si_002.zip › coordinates/TS_2a.xyz]

41
ReC18N5H13O3Cl
C        1.129695000     -3.002556000      0.755862000
C        0.923632000     -0.504596000      0.966143000
C        2.333649000     -1.313621000     -1.119706000
H        1.563477000     -0.790214000     -1.678017000
C        2.147770000     -2.679616000     -0.904963000
N        1.806439000     -1.114495000      1.803871000
N        1.888923000     -2.392916000      1.754876000
N       -0.180845000     -1.194099000      0.538687000
N       -0.125248000     -2.482677000      0.493243000
H        1.406891000     -3.169108000     -1.528518000
C        0.888649000      0.948664000      0.857363000
C        1.884422000      3.119769000      1.032046000
C       -0.340016000      2.801939000      0.196861000
C        0.709783000      3.656152000      0.516830000
H        2.720116000      3.759032000      1.289211000
H       -1.271465000      3.183293000     -0.198068000
H        0.594056000      4.720926000      0.360456000
H        1.176745000     -4.082978000      0.744654000
Re      -1.899640000      0.022508000     -0.059455000
Cl      -0.875672000     -0.093252000     -2.395760000
C       -3.256193000      1.259618000     -0.697065000
O       -4.054441000      1.997800000     -1.083017000
O       -3.754591000     -2.379236000     -0.655312000
O       -2.996497000      0.235669000      2.812667000
C       -3.081088000     -1.469435000     -0.433862000
C       -2.584796000      0.151356000      1.733479000
N       -0.261664000      1.473489000      0.361688000
C        1.978001000      1.742755000      1.203981000
H        2.873476000      1.278942000      1.593437000
C        3.528769000     -0.551732000     -0.819606000
C        4.590423000     -1.055860000     -0.039635000
C        3.627599000      0.758927000     -1.329881000
C        5.707242000     -0.272453000      0.213562000
H        4.536418000     -2.054793000      0.375447000
C        4.759743000      1.530922000     -1.092794000
H        2.809756000      1.158140000     -1.919547000
C        5.799168000      1.019656000     -0.316648000
H        6.513874000     -0.666177000      0.821459000
H        4.825203000      2.533045000     -1.500698000
H        6.679462000      1.622118000     -0.122100000
H        3.003711000     -3.293389000     -0.643747000
