# Supplementary material for: Origin of Increased Reactivity in Rhenium-Mediated Cycloadditions of Tetrazines
Source: J Org Chem. 2021 Sep 1;86(18):13129–33. doi: 10.1021/acs.joc.1c01564 (PMC8453624; doi:10.1021/acs.joc.1c01564)
Supplement: Supplementary file 2 — jo1c01564_si_002.zip [file jo1c01564_si_002.zip › coordinates/TS_2a_at_1.95A.xyz]

41
symmetry c1
C        1.136475000     -3.004735000      0.756069000
C        0.927132000     -0.509083000      0.958660000
C        2.326440000     -1.302012000     -1.094002000
H        1.557279000     -0.785905000     -1.660258000
C        2.147499000     -2.673802000     -0.878193000
N        1.801194000     -1.116081000      1.811572000
N        1.884559000     -2.392507000      1.767865000
N       -0.180263000     -1.200888000      0.536963000
N       -0.124672000     -2.487958000      0.497161000
H        1.421672000     -3.165062000     -1.518267000
C        0.886777000      0.944501000      0.853871000
C        1.874728000      3.118687000      1.038071000
C       -0.346950000      2.796332000      0.198025000
C        0.699233000      3.653015000      0.522522000
H        2.707699000      3.759855000      1.299335000
H       -1.279202000      3.175801000     -0.196827000
H        0.580104000      4.717936000      0.369825000
H        1.180106000     -4.085522000      0.755385000
Re      -1.900607000      0.014348000     -0.061345000
Cl      -0.876647000     -0.104745000     -2.398072000
C       -3.258256000      1.249641000     -0.699410000
O       -4.057501000      1.986820000     -1.085441000
O       -3.753788000     -2.389472000     -0.654337000
O       -2.996102000      0.229311000      2.810985000
C       -3.081009000     -1.478875000     -0.433832000
C       -2.584833000      0.144344000      1.731636000
N       -0.264542000      1.467477000      0.358713000
C        1.972738000      1.741449000      1.205033000
H        2.869016000      1.279508000      1.594924000
C        3.522114000     -0.538644000     -0.804700000
C        4.587077000     -1.037416000     -0.025453000
C        3.618640000      0.768429000     -1.325135000
C        5.704522000     -0.252051000      0.217662000
H        4.535054000     -2.033425000      0.396714000
C        4.751686000      1.541958000     -1.098311000
H        2.798416000      1.163114000     -1.914487000
C        5.793992000      1.036231000     -0.322419000
H        6.513778000     -0.641179000      0.824974000
H        4.815726000      2.540982000     -1.513883000
H        6.675046000      1.640072000     -0.135810000
H        3.012458000     -3.278778000     -0.625947000
