# Supplementary material for: Origin of Increased Reactivity in Rhenium-Mediated Cycloadditions of Tetrazines
Source: J Org Chem. 2021 Sep 1;86(18):13129–33. doi: 10.1021/acs.joc.1c01564 (PMC8453624; doi:10.1021/acs.joc.1c01564)
Supplement: Supplementary file 2 — jo1c01564_si_002.zip [file jo1c01564_si_002.zip › coordinates/TS_2b.xyz]

41
ReC18N5H13O3Cl
C        2.150760000     -1.281019000      1.204099000
C        0.834901000      0.738730000      0.552050000
C        2.028497000      0.564103000     -1.050096000
H        1.193714000      0.404951000     -1.724012000
C        2.922677000     -0.504465000     -0.896131000
N        1.759060000      0.909726000      1.588435000
N        2.453527000     -0.120386000      1.876967000
N        0.161326000     -0.486822000      0.560004000
N        0.875693000     -1.527638000      0.832961000
H        2.612926000     -1.465814000     -1.293017000
C       -0.015487000      1.912181000      0.217947000
C       -0.350768000      4.259107000     -0.105988000
C       -2.096264000      2.661021000     -0.473976000
C       -1.662243000      3.978934000     -0.477675000
H        0.015868000      5.278232000     -0.093048000
H       -3.110229000      2.403597000     -0.746983000
H       -2.348723000      4.764526000     -0.765750000
H        2.807467000     -2.126850000      1.343242000
Re      -1.942661000     -0.488389000      0.016487000
Cl      -1.108162000     -0.686379000     -2.392956000
C       -3.774928000     -0.303337000     -0.611808000
O       -4.858368000     -0.188797000     -0.991292000
O       -2.286416000     -3.553332000      0.233675000
O       -2.873604000     -0.129560000      2.932315000
C       -2.182000000     -2.407536000      0.150837000
C       -2.522006000     -0.266108000      1.837432000
N       -1.293085000      1.639119000     -0.127919000
C        0.487348000      3.206782000      0.244445000
H        1.516366000      3.376223000      0.532316000
C        4.344242000     -0.384172000     -0.574996000
C        5.167864000     -1.510206000     -0.755250000
C        4.919227000      0.803616000     -0.087599000
C        6.527410000     -1.448989000     -0.469554000
H        4.731195000     -2.432949000     -1.122928000
C        6.276301000      0.858575000      0.206175000
H        4.305958000      1.681724000      0.073447000
C        7.085280000     -0.264597000      0.014533000
H        7.150631000     -2.323220000     -0.619731000
H        6.706915000      1.778145000      0.585967000
H        8.144255000     -0.215650000      0.242036000
H        2.418579000      1.574502000     -1.025245000
