# Supplementary material for: Origin of Increased Reactivity in Rhenium-Mediated Cycloadditions of Tetrazines
Source: J Org Chem. 2021 Sep 1;86(18):13129–33. doi: 10.1021/acs.joc.1c01564 (PMC8453624; doi:10.1021/acs.joc.1c01564)
Supplement: Supplementary file 2 — jo1c01564_si_002.zip [file jo1c01564_si_002.zip › coordinates/TS_3a'.xyz]

41
ReC18N5H13O3Cl
C        1.396529000     -3.190449000      0.693639000
C        1.319427000     -0.635717000      0.773869000
C        2.005243000     -1.087243000     -0.538825000
H        1.376442000     -0.741187000     -1.358040000
C        2.082456000     -2.628762000     -0.541601000
N        1.584712000     -1.286874000      1.932969000
N        1.642673000     -2.593805000      1.899946000
N       -0.406550000     -1.522047000      0.324779000
N       -0.272929000     -2.673758000      0.325246000
H        1.628447000     -3.050484000     -1.439254000
C        1.047394000      0.826295000      0.930667000
C        1.846898000      2.994871000      1.591942000
C       -0.276117000      2.684964000      0.540291000
C        0.673603000      3.536710000      1.080069000
H        2.607181000      3.626111000      2.035994000
H       -1.205774000      3.078202000      0.156457000
H        0.480108000      4.601413000      1.102772000
H        1.303286000     -4.267938000      0.752642000
Re      -1.847008000      0.034375000     -0.128784000
Cl      -0.868016000      0.089174000     -2.470479000
C       -3.095439000      1.445066000     -0.588947000
O       -3.854268000      2.262717000     -0.874879000
O       -3.979783000     -2.045440000     -0.955825000
O       -2.888227000      0.056401000      2.777032000
C       -3.196934000     -1.258518000     -0.647723000
C       -2.497289000      0.040240000      1.690301000
N       -0.112943000      1.346559000      0.470015000
C        2.032636000      1.620927000      1.512903000
H        2.937505000      1.155904000      1.878994000
C        3.353713000     -0.390443000     -0.664938000
C        4.432291000     -0.716404000      0.165454000
C        3.507772000      0.629850000     -1.607388000
C        5.643720000     -0.038473000      0.048989000
H        4.327065000     -1.495061000      0.913331000
C        4.721358000      1.307777000     -1.727508000
H        2.673558000      0.897199000     -2.247168000
C        5.792187000      0.976092000     -0.898865000
H        6.471118000     -0.300762000      0.699116000
H        4.827117000      2.094007000     -2.466921000
H        6.735852000      1.502509000     -0.989665000
H        3.116738000     -2.974635000     -0.496617000
