# Supplementary material for: Origin of Increased Reactivity in Rhenium-Mediated Cycloadditions of Tetrazines
Source: J Org Chem. 2021 Sep 1;86(18):13129–33. doi: 10.1021/acs.joc.1c01564 (PMC8453624; doi:10.1021/acs.joc.1c01564)
Supplement: Supplementary file 2 — jo1c01564_si_002.zip [file jo1c01564_si_002.zip › coordinates/TS_3a.xyz]

41
ReC18N5H13O3Cl
C        1.049129000     -3.102274000      0.424047000
C        1.090762000     -0.547333000      0.358848000
C        2.160249000     -1.115767000     -0.632291000
H        1.700086000     -0.873815000     -1.592586000
C        2.184007000     -2.653752000     -0.489160000
N        1.701586000     -1.261311000      1.931249000
N        1.659516000     -2.421156000      1.926101000
N       -0.129478000     -1.188947000      0.228693000
N       -0.164130000     -2.487377000      0.268956000
H        2.017784000     -3.121046000     -1.460465000
C        0.962633000      0.922592000      0.583801000
C        1.832611000      3.068688000      1.218672000
C       -0.451488000      2.769291000      0.586077000
C        0.575034000      3.612418000      0.985501000
H        2.653541000      3.690368000      1.554826000
H       -1.451280000      3.144690000      0.417230000
H        0.376829000      4.667754000      1.121807000
H        0.971337000     -4.164713000      0.617491000
Re      -1.900614000      0.035085000     -0.095369000
Cl      -0.945104000      0.171658000     -2.465847000
C       -3.315618000      1.296669000     -0.526364000
O       -4.146519000      2.055003000     -0.786448000
O       -3.743705000     -2.337481000     -0.833059000
O       -2.841272000     -0.098698000      2.834723000
C       -3.075798000     -1.437271000     -0.559031000
C       -2.489994000     -0.049867000      1.731409000
N       -0.271119000      1.450604000      0.398435000
C        2.027646000      1.706677000      1.017023000
H        2.990719000      1.258267000      1.205442000
C        3.520816000     -0.449445000     -0.596169000
C        4.489878000     -0.756506000      0.366932000
C        3.807472000      0.533470000     -1.549636000
C        5.709289000     -0.081548000      0.383259000
H        4.302974000     -1.512514000      1.120315000
C        5.028815000      1.205626000     -1.538290000
H        3.063403000      0.779945000     -2.299523000
C        5.982031000      0.903646000     -0.566842000
H        6.446477000     -0.325884000      1.140020000
H        5.232228000      1.964384000     -2.285723000
H        6.931683000      1.426797000     -0.552224000
H        3.129507000     -3.028958000     -0.097051000
