# Supplementary material for: Origin of Increased Reactivity in Rhenium-Mediated Cycloadditions of Tetrazines
Source: J Org Chem. 2021 Sep 1;86(18):13129–33. doi: 10.1021/acs.joc.1c01564 (PMC8453624; doi:10.1021/acs.joc.1c01564)
Supplement: Supplementary file 2 — jo1c01564_si_002.zip [file jo1c01564_si_002.zip › coordinates/TS_3b.xyz]

41
ReC18N5H13O3Cl
C        2.271206000     -1.266792000      0.651508000
C        0.858306000      0.746141000      0.027889000
C        2.139623000      0.745107000     -0.814424000
H        1.831209000      0.788689000     -1.859172000
C        2.946094000     -0.538515000     -0.542537000
N        1.682293000      0.860853000      1.653029000
N        2.334676000     -0.084775000      1.857306000
N        0.216003000     -0.478060000      0.160970000
N        0.923809000     -1.511642000      0.487786000
C       -0.062197000      1.906730000     -0.085946000
C       -0.495510000      4.261929000     -0.230015000
C       -2.261511000      2.651432000     -0.134116000
C       -1.856274000      3.976094000     -0.215722000
H       -0.143966000      5.284792000     -0.289152000
H       -3.309680000      2.386377000     -0.121160000
H       -2.601357000      4.759579000     -0.266554000
H        2.812910000     -2.118442000      1.043320000
Re      -1.956367000     -0.509597000      0.024325000
Cl      -1.511315000     -0.449014000     -2.489152000
C       -3.876209000     -0.341281000     -0.238970000
O       -5.014004000     -0.233276000     -0.401945000
O       -2.182110000     -3.594632000      0.020729000
O       -2.320653000     -0.447081000      3.083354000
C       -2.123635000     -2.442324000      0.023356000
C       -2.186730000     -0.471475000      1.932571000
N       -1.387957000      1.632515000     -0.064930000
C        0.413496000      3.211257000     -0.166864000
H        1.477722000      3.402709000     -0.170594000
H        2.780649000     -1.229471000     -1.371038000
C        4.444879000     -0.383474000     -0.359130000
C        5.289214000     -1.352339000     -0.914814000
C        5.017125000      0.664603000      0.371787000
C        6.671274000     -1.278406000     -0.747856000
H        4.859515000     -2.168564000     -1.486661000
C        6.399213000      0.739540000      0.541133000
H        4.396020000      1.433413000      0.815596000
C        7.231064000     -0.230980000     -0.017002000
H        7.308174000     -2.035800000     -1.191317000
H        6.824981000      1.558633000      1.110148000
H        8.305637000     -0.169256000      0.114190000
H        2.713855000      1.644560000     -0.597693000
