# Supplementary material for: Origin of Increased Reactivity in Rhenium-Mediated Cycloadditions of Tetrazines
Source: J Org Chem. 2021 Sep 1;86(18):13129–33. doi: 10.1021/acs.joc.1c01564 (PMC8453624; doi:10.1021/acs.joc.1c01564)
Supplement: Supplementary file 2 — jo1c01564_si_002.zip [file jo1c01564_si_002.zip › coordinates/TS_SI-1.xyz]

33
C15N5H13
C       -0.940104000      1.889640000      0.782837000
C        1.201037000      0.687137000      0.386639000
C        0.022292000      0.078292000     -1.163765000
H        0.689945000      0.518088000     -1.893931000
C       -1.258812000      0.626453000     -1.032757000
N        0.455231000      0.267598000      1.483146000
N       -0.656300000      0.877286000      1.667254000
N        1.222406000      2.067095000      0.167177000
N        0.100863000      2.664271000      0.341070000
H       -1.464095000      1.534113000     -1.590760000
C        2.479237000     -0.043042000      0.116587000
C        4.125540000     -1.696844000      0.655960000
C        4.285261000     -0.294559000     -1.274549000
C        4.821720000     -1.311195000     -0.485588000
H        4.505964000     -2.482693000      1.298467000
H        4.795531000      0.029677000     -2.176546000
H        5.755316000     -1.784228000     -0.765263000
H       -1.914228000      2.351747000      0.853990000
N        3.137982000      0.327323000     -0.989398000
C        2.930456000     -1.054452000      0.967305000
H        2.364049000     -1.319261000      1.849557000
C       -2.453045000     -0.129813000     -0.615434000
C       -3.719770000      0.408028000     -0.894075000
C       -2.376297000     -1.361988000      0.054055000
C       -4.878675000     -0.270575000     -0.526316000
H       -3.791055000      1.362877000     -1.404885000
C       -3.534794000     -2.034682000      0.427921000
H       -1.411768000     -1.792906000      0.294139000
C       -4.789870000     -1.494060000      0.138018000
H       -5.848842000      0.156286000     -0.755029000
H       -3.459869000     -2.983089000      0.948172000
H       -5.690474000     -2.023318000      0.428740000
H        0.163211000     -0.982336000     -0.992434000
