# Supplementary material for: Origin of Increased Reactivity in Rhenium-Mediated Cycloadditions of Tetrazines
Source: J Org Chem. 2021 Sep 1;86(18):13129–33. doi: 10.1021/acs.joc.1c01564 (PMC8453624; doi:10.1021/acs.joc.1c01564)
Supplement: Supplementary file 2 — jo1c01564_si_002.zip [file jo1c01564_si_002.zip › coordinates/TS_SI-2.xyz]

33
C15N5H13
C       -3.268411000      0.043557000      0.210002000
C       -1.041688000     -1.091302000      0.426822000
C       -1.054436000      0.814499000     -1.275597000
C       -2.401919000      1.153429000     -1.141554000
N       -2.018394000     -1.784207000     -0.232893000
N       -3.186308000     -1.247531000     -0.299680000
N       -1.405766000     -0.266816000      1.456443000
N       -2.565014000      0.284897000      1.383953000
H       -2.656066000      2.116134000     -0.710909000
C        0.355928000     -1.555052000      0.322346000
C        2.057456000     -2.853402000     -0.764114000
C        2.519708000     -1.386894000      1.067632000
C        2.979820000     -2.302332000      0.122471000
H        2.371295000     -3.564201000     -1.519950000
H        3.210237000     -0.927870000      1.768850000
H        4.029667000     -2.566809000      0.083342000
H       -4.253284000      0.489745000      0.168523000
N        1.243009000     -1.011453000      1.169849000
C        0.723618000     -2.475020000     -0.668338000
H       -0.021650000     -2.877111000     -1.341967000
H       -3.065694000      0.824671000     -1.933869000
C        0.075128000      1.549692000     -0.730381000
C        1.366009000      1.236731000     -1.196839000
C       -0.063398000      2.553670000      0.247810000
C        2.481121000      1.913623000     -0.716017000
H        1.484569000      0.454233000     -1.938457000
C        1.054263000      3.216360000      0.737054000
H       -1.042565000      2.803486000      0.637854000
C        2.329234000      2.902781000      0.255460000
H        3.467573000      1.661873000     -1.088630000
H        0.935684000      3.979587000      1.497945000
H        3.197602000      3.426400000      0.639616000
H       -0.804663000      0.033582000     -1.986609000
