# Supplementary material for: Origin of Increased Reactivity in Rhenium-Mediated Cycloadditions of Tetrazines
Source: J Org Chem. 2021 Sep 1;86(18):13129–33. doi: 10.1021/acs.joc.1c01564 (PMC8453624; doi:10.1021/acs.joc.1c01564)
Supplement: Supplementary file 2 — jo1c01564_si_002.zip [file jo1c01564_si_002.zip › coordinates/TS_SI-3.xyz]

41
ReC18N5H13O3Cl
C        2.164502000      1.075361000      1.951101000
C        0.224450000      1.793157000      0.552727000
C        1.746366000      2.041895000     -0.758511000
H        1.351729000      1.383080000     -1.524274000
C        2.978212000      1.737197000     -0.160477000
N        0.586061000      2.648051000      1.599789000
N        1.612403000      2.288149000      2.270124000
N        0.334451000      0.428886000      0.834716000
N        1.372253000      0.066963000      1.510563000
C       -1.006162000      2.180518000     -0.188409000
C       -2.435301000      3.804896000     -1.211734000
C       -3.006849000      1.480953000     -1.126184000
C       -3.322582000      2.775835000     -1.511754000
H       -2.654500000      4.826774000     -1.496334000
H       -3.672629000      0.655124000     -1.334629000
H       -4.250923000      2.963926000     -2.035606000
H        3.095127000      0.802715000      2.426073000
Re      -1.275443000     -0.869560000      0.149788000
Cl      -0.181770000     -0.905097000     -2.158881000
C       -2.782109000     -1.867749000     -0.571038000
O       -3.677928000     -2.453159000     -1.001096000
O        0.130099000     -3.492923000      0.990130000
O       -2.682211000     -0.675249000      2.885076000
C       -0.418087000     -2.527760000      0.677029000
C       -2.149633000     -0.748574000      1.859688000
N       -1.870030000      1.181027000     -0.473421000
C       -1.257575000      3.501233000     -0.538393000
H       -0.540494000      4.269949000     -0.282190000
H        3.493991000      2.555057000      0.333819000
C        3.802344000      0.556755000     -0.424562000
C        5.138674000      0.564995000      0.014812000
C        3.311056000     -0.583246000     -1.083195000
C        5.965933000     -0.530458000     -0.210151000
H        5.523017000      1.437324000      0.533332000
C        4.137205000     -1.680551000     -1.294556000
H        2.282622000     -0.622189000     -1.419068000
C        5.466254000     -1.658383000     -0.863411000
H        6.995872000     -0.507800000      0.127605000
H        3.743239000     -2.556627000     -1.797472000
H        6.107581000     -2.515642000     -1.035329000
H        1.527821000      3.094639000     -0.892225000
