# Supplementary material for: Origin of Increased Reactivity in Rhenium-Mediated Cycloadditions of Tetrazines
Source: J Org Chem. 2021 Sep 1;86(18):13129–33. doi: 10.1021/acs.joc.1c01564 (PMC8453624; doi:10.1021/acs.joc.1c01564)
Supplement: Supplementary file 2 — jo1c01564_si_002.zip [file jo1c01564_si_002.zip › coordinates/TS_SI-4.xyz]

41
ReC18N5H13O3Cl
C        2.148991000     -1.284599000     -1.216092000
C        0.851222000      0.722979000     -0.496420000
C        2.005913000      0.475150000      1.100341000
H        1.174552000      0.279331000      1.768953000
C        2.917731000     -0.575110000      0.907769000
N        1.777585000      0.920876000     -1.527474000
N        2.464124000     -0.103661000     -1.847906000
N        0.167440000     -0.497310000     -0.540956000
N        0.871665000     -1.533370000     -0.852418000
H        2.625524000     -1.556625000      1.265737000
C        0.009989000      1.893959000     -0.130052000
C       -0.320274000      4.238356000      0.212093000
C       -2.041101000      2.632507000      0.653961000
C       -1.613199000      3.952139000      0.640461000
H        0.040297000      5.259314000      0.182483000
H       -3.041886000      2.370271000      0.967458000
H       -2.290661000      4.734626000      0.957005000
H        2.797335000     -2.131065000     -1.387031000
Re      -1.909392000     -0.502275000      0.082744000
Cl      -2.413265000      0.174729000     -2.320294000
C       -3.777779000     -0.287006000      0.587496000
O       -4.885207000     -0.153595000      0.881254000
O       -2.381570000     -3.489591000     -0.563539000
O       -1.204131000     -1.230352000      2.994568000
C       -2.227511000     -2.374548000     -0.312927000
C       -1.462923000     -0.950862000      1.899582000
N       -1.248780000      1.614940000      0.271805000
C        0.506485000      3.190334000     -0.175948000
H        1.520174000      3.364396000     -0.511166000
C        4.336666000     -0.414738000      0.595870000
C        5.179301000     -1.535543000      0.710894000
C        4.891133000      0.808812000      0.177891000
C        6.536708000     -1.435296000      0.426945000
H        4.759588000     -2.485651000      1.024716000
C        6.246350000      0.903145000     -0.113994000
H        4.263624000      1.685036000      0.070187000
C        7.073803000     -0.215826000      0.010939000
H        7.174748000     -2.306217000      0.524771000
H        6.660821000      1.850201000     -0.440330000
H        8.131154000     -0.136604000     -0.215529000
H        2.388626000      1.488030000      1.139446000
