# Supplementary material for: Origin of Increased Reactivity in Rhenium-Mediated Cycloadditions of Tetrazines
Source: J Org Chem. 2021 Sep 1;86(18):13129–33. doi: 10.1021/acs.joc.1c01564 (PMC8453624; doi:10.1021/acs.joc.1c01564)
Supplement: Supplementary file 2 — jo1c01564_si_002.zip [file jo1c01564_si_002.zip › coordinates/TS_SI-5.xyz]

41
ReC18N5H13O3Cl
C       -1.101378000     -3.030058000      0.772559000
C       -0.924825000     -0.532322000      0.977394000
C       -2.254789000     -1.331468000     -1.113293000
H       -1.473225000     -0.817604000     -1.664413000
C       -2.089647000     -2.700663000     -0.887149000
N       -1.799582000     -1.148460000      1.820990000
N       -1.873473000     -2.425689000      1.768195000
N        0.185774000     -1.210070000      0.546409000
N        0.150915000     -2.499838000      0.517045000
H       -1.354186000     -3.206071000     -1.504018000
C       -0.916005000      0.919594000      0.849599000
C       -1.928912000      3.079806000      1.057549000
C        0.231438000      2.776224000      0.064816000
C       -0.803226000      3.622363000      0.447801000
H       -2.752350000      3.712495000      1.365429000
H        1.124900000      3.162858000     -0.405702000
H       -0.714067000      4.685733000      0.266544000
H       -1.139465000     -4.111003000      0.766512000
Re       1.840386000      0.025607000     -0.169303000
Cl       2.393337000      0.374918000      2.285990000
C        3.188701000      1.306029000     -0.737119000
O        3.983065000      2.073421000     -1.070220000
O        3.872093000     -2.297155000     -0.394102000
O        0.998146000     -0.406024000     -3.103039000
C        3.130061000     -1.417955000     -0.319502000
C        1.313250000     -0.240348000     -1.999529000
N        0.185592000      1.450008000      0.259578000
C       -1.990135000      1.705184000      1.257445000
H       -2.849093000      1.236149000      1.716763000
C       -3.453551000     -0.557383000     -0.859595000
C       -4.542508000     -1.049910000     -0.110855000
C       -3.528169000      0.749873000     -1.381504000
C       -5.662847000     -0.258781000      0.099302000
H       -4.508161000     -2.046080000      0.312999000
C       -4.662892000      1.529774000     -1.187256000
H       -2.689736000      1.141521000     -1.947289000
C       -5.730520000      1.029608000     -0.442884000
H       -6.490861000     -0.644145000      0.683258000
H       -4.708787000      2.529568000     -1.603349000
H       -6.613333000      1.638136000     -0.281890000
H       -2.962602000     -3.296684000     -0.642244000
