# Supplementary material for: Origin of Increased Reactivity in Rhenium-Mediated Cycloadditions of Tetrazines
Source: J Org Chem. 2021 Sep 1;86(18):13129–33. doi: 10.1021/acs.joc.1c01564 (PMC8453624; doi:10.1021/acs.joc.1c01564)
Supplement: Supplementary file 2 — jo1c01564_si_002.zip [file jo1c01564_si_002.zip › coordinates/TS_SI-6.xyz]

41
ReC18N5H13O3Cl
C        2.133632000      1.231661000     -1.913782000
C        0.188978000      1.832632000     -0.469960000
C        1.702909000      2.110904000      0.815400000
H        1.321910000      1.457194000      1.592988000
C        2.935068000      1.806974000      0.214925000
N        0.500890000      2.731585000     -1.496536000
N        1.531756000      2.433165000     -2.187688000
N        0.349471000      0.481487000     -0.791607000
N        1.383698000      0.180125000     -1.497685000
C       -1.036344000      2.146817000      0.313747000
C       -2.517246000      3.681318000      1.399941000
C       -2.919822000      1.320948000      1.381599000
C       -3.305693000      2.595846000      1.769641000
H       -2.794741000      4.689819000      1.681429000
H       -3.509629000      0.452552000      1.640390000
H       -4.212451000      2.725246000      2.346278000
H        3.065065000      1.008244000     -2.412560000
Re      -1.167471000     -0.904196000     -0.082796000
Cl      -2.384376000     -0.222079000     -2.213664000
C       -2.700771000     -1.963383000      0.480445000
O       -3.617131000     -2.584968000      0.802051000
O        0.104488000     -3.379429000     -1.432986000
O        0.203213000     -1.577500000      2.592436000
C       -0.389803000     -2.470832000     -0.923356000
C       -0.292154000     -1.321479000      1.575388000
N       -1.806199000      1.093024000      0.662524000
C       -1.362330000      3.451765000      0.661129000
H       -0.718961000      4.264779000      0.351872000
H        3.463667000      2.628259000     -0.258834000
C        3.740909000      0.610393000      0.464272000
C        5.062013000      0.580468000     -0.016879000
C        3.246330000     -0.511804000      1.149477000
C        5.866120000     -0.536104000      0.186146000
H        5.451621000      1.439344000     -0.553442000
C        4.047375000     -1.630347000      1.342267000
H        2.234093000     -0.517498000      1.527016000
C        5.359763000     -1.646916000      0.863087000
H        6.883939000     -0.543246000     -0.186971000
H        3.648429000     -2.490902000      1.867290000
H        5.983103000     -2.520501000      1.017312000
H        1.483188000      3.163048000      0.953236000
