# Supplementary material for: Origin of Increased Reactivity in Rhenium-Mediated Cycloadditions of Tetrazines
Source: J Org Chem. 2021 Sep 1;86(18):13129–33. doi: 10.1021/acs.joc.1c01564 (PMC8453624; doi:10.1021/acs.joc.1c01564)
Supplement: Supplementary file 2 — jo1c01564_si_002.zip [file jo1c01564_si_002.zip › coordinates/TS_SI-7.xyz]

41
ReC18N5H13O3Cl
C       -1.102207000      3.356111000     -0.231783000
C       -0.710632000      1.308316000      1.180505000
C       -3.157692000      1.444463000     -0.036972000
H       -3.437945000      1.501387000      1.010714000
C       -2.899943000      2.648271000     -0.688642000
N       -1.053129000      2.446664000      1.838763000
N       -1.173153000      3.525082000      1.153595000
N       -0.004829000      1.407856000      0.011104000
N       -0.163825000      2.467125000     -0.713487000
H       -2.806920000      2.659649000     -1.769255000
C       -0.662665000      0.022163000      1.871020000
C       -1.411031000     -1.540439000      3.523048000
C        0.269263000     -2.101742000      1.908044000
C       -0.529503000     -2.472134000      2.983163000
H       -2.040415000     -1.798022000      4.366222000
H        0.974453000     -2.793320000      1.467825000
H       -0.449709000     -3.474200000      3.384319000
H       -1.185946000      4.266264000     -0.809713000
Re       1.553406000     -0.126638000     -0.263667000
Cl      -0.002760000     -1.354396000     -1.830689000
C        2.814369000     -1.599176000     -0.353690000
O        3.558832000     -2.480019000     -0.398160000
O        2.950580000      1.274705000     -2.638366000
O        3.394760000      1.330008000      1.737247000
C        2.449264000      0.737218000     -1.748938000
C        2.698753000      0.787209000      0.986499000
N        0.218679000     -0.876542000      1.364105000
C       -1.483567000     -0.273922000      2.954357000
H       -2.166985000      0.477209000      3.327617000
C       -3.282437000      0.134483000     -0.637067000
C       -3.188234000     -0.088204000     -2.025581000
C       -3.590958000     -0.957438000      0.201692000
C       -3.404463000     -1.353967000     -2.549556000
H       -2.953221000      0.729120000     -2.695355000
C       -3.792609000     -2.225147000     -0.325830000
H       -3.679260000     -0.794195000      1.269053000
C       -3.704433000     -2.425059000     -1.705164000
H       -3.328363000     -1.512760000     -3.618903000
H       -4.025817000     -3.054883000      0.331616000
H       -3.867948000     -3.412835000     -2.121456000
H       -3.357700000      3.534257000     -0.260896000
